# Supplementary material for: Multimodal sensory information is represented by a combinatorial code in a sensorimotor system
Source: PLoS Biol. 2018 Oct 15;16(10):e2004527. doi: 10.1371/journal.pbio.2004527 (PMC6201955; doi:10.1371/journal.pbio.2004527)
Supplement: S1 Data — (XLSX) [file pbio.2004527.s003.xlsx]

## Sheet: Fig 1C
IV	VCN
0.0354	0.0906
0.0327	0.0663
0.0048	0.055
0.0155	0.0277
0.0139	0.0469
0.0242	0.03
0.0301	0.0436
0.024	0.0222
0.0237	0.1343
0.0415	0.1471
0.0488	0.15

## Sheet: Fig3B
IV delay (1 Hz stimuli)			VCN delay (1 Hz stimuli)
31.0115			30.4529
29.9714			27.5727
18.4897			43.5062
24.4343			29.0248
10.5369			14.7914
39.0598			19.5678
29.2633			12.2391
42.2966			45.5864
30.9835			19.3498
11.4615			50.825
34.5373			35.5834
33.8733			43.0722
32.2171			23.1982
34.5213			16.7896
18.9598			30.961
23.2882			27.7767
35.4574			36.8496
38.8768			29.4328
31.108			26.9951
27.6841			27.3471
39.5183			30.8595
15.9159			37.3001
27.7091			42.1486
12.7236			31.4915
19.3803			46.9251
56.088			39.1163
12.1156			38.5562
19.1543			16.7781
24.6028			43.5967
27.4271			26.9606
43.3887			47.0586
33.3877			43.5062
22.9467			40.7219
27.3866			26.4085
31.819			19.2478
36.0435			37.8417
11.353			23.7603
7.6966			28.7383
47.2606			27.2981
32.0111			23.4097
31.747			30.8905
52.3251			28.8263
51.357			27.9542
27.1066			34.4188
35.1394			34.7549
41.9881			27.4741
			27.2421
			26.9221
			54.0483
			32.6781
			27.6056
			26.9736
			31.8781
			39.3668
			40.4389
			32.1501
			35.9905
			31.174
			29.7258
			33.9903
			40.799
			36.8226
			31.326
			26.6415
			31.61
			30.4819
			31.586
			31.458
			30.994
			28.7698
			34.4343
			30.866
			31.602
			28.2417
			27.6256
			29.6498
			32.0981
			33.8663
			34.5863
			31.8101
			34.5223
			30.858
			31.8261

## Sheet: Fig3C
IV 1Hz	VCN 1 Hz		IV 15 Hz	VCN 15 Hz
3.3333	3.3333		46.6667	48.3333
5.4795	8.2192		42.4658	49.3151
3.6036	5.4054		36.036	50.4505
14	8		46	48
2.5	3.75		51.25	50
1.3889	6.9444		44.4444	48.6111
6.6667	2.8571		46.6667	51.4286
3.75	10		46.25	48.75
3.9474	14.4737		48.6842	46.0526
7.1429	21.4286		51.4286	62.8571
11.4286	28.5714		42.8571	57.1429

## Sheet: Fig 5
IV														VCN
Centers	Ex1	Ex2	Ex3	Ex4	Ex5	Ex6	Ex7	Ex8	Ex9	Ex10	Ex11	Ex12		Centers	Ex1	Ex2	Ex3	Ex4	Ex5	Ex6	Ex7	Ex8	Ex9	Ex10	Ex11	Ex12
-0.05	0	0	0	0	0	0	0	0	0	0	0	0		-0.05	0	0	0	0	0	0	0	0	0	0	0	0
0.05	0	0	0	0	0	0	0	0	0	0	0	0		0.05	0	0	0	0	0	0	0	0	0	0	0	0
0.15	0	0.0436	0.0167	0	0	0.0278	0	0	0.025	0	0.05	0.0417		0.15	0	0	0	0	0.05	0	0.0227	0	0.0208	0.0357	0	0
0.25	0.067	0.0663	0.0542	0	0.1056	0.0903	0.0482	0.0417	0.0875	0.0913	0	0.0357		0.25	0	0	0.067	0.05	0.0667	0.1413	0.0442	0	0.0357	0.0417	0.1274	0.0783
0.35	0.1527	0.1809	0.1936	0.2257	0.2881	0.1137	0.1407	0.1458	0.2511	0.0799	0.225	0.3095		0.35	0.2336	0.1738	0.2329	0.1556	0.2579	0.301	0.158	0.2535	0.1734	0.1131	0.1607	0.1005
0.45	0.4589	0.4801	0.3853	0.1528	0.279	0.2704	0.4788	0.4375	0.3614	0.4931	0.3167	0.5333		0.45	0.3527	0.2789	0.3445	0.3179	0.1687	0.5056	0.455	0.3889	0.4253	0.1024	0.2667	0.3889
0.55	0.5295	0.3078	0.3712	0.375	0.4849	0.4902	0.3212	0.375	0.4511	0.2763	0.4292	0.5046		0.55	0.4926	0.4771	0.4524	0.3103	0.328	0.5102	0.4755	0.5104	0.3374	0.4952	0.2821	0.2321
0.65	0.6804	0.4782	0.5731	0.6181	0.5508	0.3021	0.3671	0.4271	0.4938	0.4673	0.5	0.6009		0.65	0.6518	0.5995	0.4125	0.3663	0.4248	0.6488	0.43	0.5729	0.3508	0.4119	0.2857	0.3609
0.75	0.9018	0.7064	0.8638	0.8333	0.8643	0.5795	0.9148	0.75	0.8636	0.7589	0.4458	0.8317		0.75	0.8929	0.8893	1	0.6964	0.7798	0.7723	0.9773	1	0.8958	0.8476	0.5357	0.4848
0.85	0.7438	0.8125	0.9125	0.6563	0.9286	0.8542	0.7679	0.9375	0.6051	0.7882	0.85	0.8333		0.85	0.814	0.5994	0.6634	0.8889	0.8044	0.6452	0.7295	0.7083	0.8045	0.7393	0.6417	0.7003
0.95	0.1339	0.1165	0.2728	0.125	0.4286	0.0486	0.4312	0.1563	0.1267	0.2138	0.1125	0.4629		0.95	0.1563	0.4825	0.2106	0.2774	0.2601	0.1555	0.2416	0.2569	0.1747	0.3131	0.1631	0.2265
1.05	0.1634	0.3163	0.316	0.1701	0.296	0.1948	0.2702	0.2813	0.3364	0.3373	0.05	0.1131		1.05	0.2946	0.2097	0.3118	0.1274	0.1444	0.194	0.2521	0.3264	0.2424	0.1667	0	0.1333
1.15	0.7571	0.607	0.6029	0.5174	0.5008	0.6196	0.6851	0.6042	0.6426	0.6706	0.6417	0.7048		1.15	0.6979	0.7577	0.5419	0.5901	0.55	0.6486	0.7641	0.6736	0.513	0.7167	0.5048	0.5465
1.25	0.4	0.5038	0.4731	0.1493	0.5385	0.4795	0.4485	0.5104	0.7119	0.4826	0.35	0.437		1.25	0.4256	0.5247	0.5305	0.4512	0.3675	0.5577	0.3977	0.6007	0.2748	0.5298	0.3655	0.2866
1.35	0.1527	0.4186	0.3622	0.3576	0.4417	0.2412	0.5143	0.4792	0.3097	0.2842	0.2625	0.3193		1.35	0.5923	0.2349	0.3395	0.3075	0.2677	0.3308	0.3724	0.2465	0.1793	0.3131	0.3381	0.4313
1.45	0.4964	0.4205	0.5263	0.4444	0.6921	0.3975	0.3372	0.5521	0.475	0.6359	0.4708	0.3471		1.45	0.5908	0.6561	0.5213	0.7619	0.6827	0.4915	0.536	0.6458	0.5208	0.5643	0.169	0.4553
1.55	0.1482	0.1705	0.2978	0.1007	0.219	0.2706	0.1345	0.4271	0.1449	0.1528	0.1125	0.2081		1.55	0.3259	0.5132	0.1181	0.2107	0.2942	0.1725	0.1698	0.1493	0.267	0.4	0.1917	0.2593
1.65	0.2036	0.2727	0.2218	0.1181	0.2484	0.1228	0.1324	0.0938	0.133	0.1989	0.0833	0.2359		1.65	0.2173	0.2791	0.2093	0.1774	0.1653	0.126	0.2665	0.0868	0.0458	0.2548	0.0857	0.2194
1.75	0.1795	0.304	0.1926	0.1389	0.2722	0.1355	0.127	0.1667	0.1409	0.2192	0.2542	0.2081		1.75	0.3423	0.1684	0.2406	0.3123	0.1956	0.303	0.2377	0.2986	0.2934	0.394	0.1274	0.2593
1.85	0.1277	0	0.1901	0.1007	0.2071	0.122	0.2001	0.2188	0.1727	0.1389	0.2375	0.0833		1.85	0.0729	0.1466	0.2428	0.1571	0.1813	0.0857	0.1839	0.0868	0.2133	0.1464	0	0.3255
1.95	0.2259	0.2955	0.241	0.191	0.2512	0.1077	0.1622	0.25	0.1699	0.1825	0.0625	0.0793		1.95	0.2634	0.1825	0.3331	0.1833	0.0903	0.2259	0.2233	0.2674	0.2481	0.5155	0.0857	0.3732
2.05	0	0	0	0	0.025	0	0	0	0	0	0	0		2.05	0	0	0.0734	0	0	0	0.0167	0	0.025	0	0	0
2.15	0.067	0.0521	0.141	0	0.1349	0.0917	0.0633	0.0729	0.1102	0.1305	0.05	0.2308		2.15	0.1131	0.0966	0.2237	0.05	0.1135	0.151	0.1744	0.0556	0.1173	0.2798	0.0417	0.0783
2.25	0.0607	0	0.0567	0.0972	0.0913	0	0.0667	0.0208	0.0227	0.0565	0	0.0714		2.25	0	0.0859	0.067	0	0.0278	0	0.0455	0.059	0.0936	0.1024	0.1333	0.0227
2.35	0.0563	0.0436	0.0583	0.0729	0.0556	0.072	0.0894	0.1771	0.0705	0.0764	0.1833	0.0774		2.35	0.2545	0.0192	0.1302	0.1274	0.0764	0.1118	0.0874	0.1111	0.1214	0.2357	0	0.1033
2.45	0	0	0.0417	0	0	0.025	0.0227	0.0313	0	0	0	0.0644		2.45	0.0313	0	0.0179	0.05	0.0179	0.0528	0.075	0	0.1437	0.025	0.0357	0
2.55	0.067	0	0.0577	0.0556	0.1083	0.0667	0.0304	0.0417	0.0455	0.0947	0.1	0.0833		2.55	0.119	0.0667	0.0613	0.0417	0.1042	0.0964	0.0836	0.0313	0.153	0.125	0.05	0.1083
2.65	0.0357	0	0.0167	0.0278	0.0357	0	0	0	0	0.0694	0	0		2.65	0.1086	0.0417	0.1238	0	0	0	0	0.059	0.0812	0.2238	0	0.0955
2.75	0.0357	0	0.0609	0.1111	0.0357	0.0401	0.0769	0.1146	0.0313	0.059	0	0.0357		2.75	0.1027	0.1349	0.0712	0.0278	0.025	0.0528	0.0227	0.0313	0.0357	0.1964	0.0417	0.0278
2.85	0	0.0208	0	0	0	0	0.0227	0	0	0	0	0		2.85	0	0.0192	0	0	0	0	0.025	0	0.0227	0.0357	0.0417	0
2.95	0	0.0521	0.1	0.059	0.1877	0.0486	0.0208	0.0625	0.0227	0.0714	0	0.1418		2.95	0.0313	0.0859	0.0513	0.0694	0.0456	0.1867	0.1477	0.0208	0.0584	0.119	0.0774	0.0227
3.05	0	0	0	0	0	0	0	0	0	0	0	0		3.05	0	0	0	0	0	0	0	0	0	0.0417	0	0
3.15	0	0	0.0208	0.0313	0.0278	0	0	0	0.0227	0	0	0		3.15	0	0	0.0179	0	0	0.0357	0.0167	0	0	0.0774	0	0.0278
3.25	0.025	0	0	0.0417	0	0.025	0	0.0313	0.0227	0	0	0		3.25	0.0313	0	0.0156	0.05	0	0	0.0192	0.0278	0.0584	0.0417	0	0
3.35	0	0	0	0	0	0.0208	0.0417	0	0.0313	0.0357	0.0417	0		3.35	0	0.025	0	0	0	0	0	0	0.0923	0	0	0.025
3.45	0	0	0	0	0	0	0	0	0	0	0	0		3.45	0	0	0.0278	0	0	0	0	0	0	0	0	0
3.55	0	0	0	0	0.0528	0	0	0.0313	0	0	0	0		3.55	0	0.0192	0.0156	0.0357	0.025	0.0313	0	0	0.0227	0.0417	0	0.0556
3.65	0	0	0.0417	0	0	0	0.0179	0.0208	0	0.0278	0	0		3.65	0	0.0417	0.0434	0.0417	0.0179	0.0278	0	0.0278	0.0208	0.0417	0	0
3.75	0	0	0	0	0	0	0	0	0	0	0	0		3.75	0	0.0417	0	0	0	0.025	0	0	0.025	0	0	0.0278
3.85	0	0	0	0	0	0	0	0	0	0	0	0.0227		3.85	0	0	0	0	0	0	0	0	0	0	0	0
3.95	0.0357	0	0	0	0.0357	0	0	0.0313	0.0313	0.0278	0	0		3.95	0	0	0.0156	0	0.0208	0	0.0227	0	0.0584	0.125	0.0417	0.0477
4.05	0	0	0	0	0	0	0	0	0	0	0	0		4.05	0	0	0	0	0	0	0	0	0	0	0	0.0227
4.15	0	0	0.0192	0	0	0	0	0	0	0	0	0		4.15	0	0	0	0	0	0	0	0.0313	0	0.025	0	0
4.25	0	0	0	0	0	0	0	0	0	0	0	0		4.25	0	0	0	0	0	0	0	0	0	0	0	0.0278
4.35	0	0	0	0	0	0	0	0	0	0	0	0		4.35	0	0	0	0.0778	0	0	0	0	0	0	0	0.0278
4.45	0	0	0.0192	0	0	0	0	0	0	0	0	0		4.45	0	0.0357	0.0335	0.0857	0	0	0	0	0.025	0	0	0
4.55	0	0	0	0	0	0	0	0	0	0	0	0		4.55	0	0	0	0	0	0	0	0	0	0	0	0.0227
4.65	0	0	0	0	0	0	0	0	0.0313	0	0	0		4.65	0	0	0.0156	0	0.0179	0	0	0	0	0.0417	0	0
4.75	0	0	0	0	0	0	0	0	0	0	0	0		4.75	0	0	0	0	0	0	0	0	0.0208	0.025	0	0.025
4.85	0	0	0	0	0	0	0	0	0	0	0	0		4.85	0	0	0	0	0	0	0	0	0	0	0	0
4.95	0	0	0	0	0	0	0	0	0	0	0	0		4.95	0	0	0.0179	0	0	0	0	0	0	0	0	0
5.05	0	0.0436	0.0192	0	0	0	0.0208	0	0	0	0	0		5.05	0	0	0	0	0	0	0	0.0278	0	0.0417	0	0.0227
5.15	0	0	0	0	0	0	0	0	0	0	0	0		5.15	0	0	0	0.0417	0	0	0	0	0	0	0	0.0278
5.25	0	0	0	0	0	0	0	0	0	0	0	0		5.25	0	0	0	0	0	0	0	0	0	0	0	0.025
5.35	0	0	0	0	0	0	0	0	0	0	0	0		5.35	0	0	0	0	0	0	0	0	0	0	0	0
5.45	0	0	0	0	0	0	0	0	0	0	0	0		5.45	0	0	0	0	0	0	0	0	0	0	0	0
5.55	0	0	0	0	0	0.0278	0	0.0208	0	0	0	0		5.55	0.0774	0	0	0	0	0	0	0	0.025	0	0.05	0
5.65	0	0	0	0	0	0	0	0	0	0	0	0		5.65	0	0	0	0	0	0	0	0	0	0	0	0
5.75	0	0	0	0	0	0	0	0	0	0	0	0		5.75	0	0	0	0	0	0	0	0	0	0.0357	0	0
5.85	0	0	0	0	0	0	0	0	0	0	0	0		5.85	0	0	0	0	0	0	0	0	0	0	0	0
5.95	0	0	0	0	0	0	0	0	0	0	0	0		5.95	0	0	0	0	0	0	0	0	0	0	0	0
6.05	0	0	0	0	0	0	0	0	0	0	0	0.0417		6.05	0	0	0.0156	0	0	0	0	0.0278	0	0	0	0
6.15	0	0	0	0	0	0	0	0	0	0	0	0		6.15	0	0	0	0	0	0	0	0	0	0.0417	0	0
6.25	0	0	0	0	0	0	0	0	0	0	0	0		6.25	0	0	0	0	0	0	0	0	0	0	0	0
6.35	0	0	0	0	0	0	0	0	0	0	0	0		6.35	0	0	0	0	0	0	0	0	0.0208	0	0	0
6.45	0	0	0	0	0	0	0	0	0	0	0	0		6.45	0	0	0	0	0	0	0	0	0	0	0	0
6.55	0	0	0	0	0	0	0	0	0	0	0	0		6.55	0	0	0	0	0	0	0	0	0	0.025	0	0
6.65	0	0	0	0	0	0	0	0	0	0	0	0		6.65	0	0	0	0	0	0	0	0	0	0	0	0
6.75	0	0	0	0	0	0	0	0	0	0	0	0		6.75	0	0	0	0	0	0	0	0	0	0	0	0
6.85	0	0	0	0	0	0	0	0	0	0	0	0		6.85	0	0	0	0	0	0	0	0	0	0	0	0
6.95	0	0	0	0	0	0	0	0	0	0	0	0		6.95	0	0	0.0278	0	0	0	0	0	0	0	0	0
7.05	0	0	0	0	0	0	0	0	0	0	0	0		7.05	0	0	0	0	0	0	0	0	0	0	0	0
7.15	0	0	0	0	0	0	0	0	0	0	0	0		7.15	0	0	0	0	0	0	0	0	0	0	0	0
7.25	0	0	0	0	0	0	0	0	0	0	0	0		7.25	0	0	0	0	0	0	0	0	0	0	0	0
7.35	0	0	0	0	0	0	0	0	0	0	0	0		7.35	0	0	0	0	0	0	0	0	0	0	0	0
7.45	0	0	0	0	0	0	0	0	0	0	0	0		7.45	0	0	0	0	0	0	0	0	0	0	0	0
7.55	0	0	0	0	0	0	0	0	0	0	0	0		7.55	0	0	0	0	0	0	0	0	0	0	0	0
7.65	0	0	0	0	0	0	0	0	0	0.0208	0	0		7.65	0	0	0	0	0	0	0	0	0	0	0	0
7.75	0	0	0	0	0	0	0	0	0	0	0	0		7.75	0	0	0	0	0	0	0	0	0	0	0	0
7.85	0	0	0	0	0	0	0	0	0	0	0	0		7.85	0	0	0	0	0	0	0	0	0	0	0	0
7.95	0	0	0	0	0	0	0	0	0	0	0	0		7.95	0	0	0	0	0	0	0	0	0	0	0	0
8.05	0	0	0	0	0	0	0	0	0	0	0	0		8.05	0	0	0	0	0	0	0	0	0	0	0	0
8.15	0	0	0	0	0	0	0	0	0	0	0	0		8.15	0	0	0	0	0	0	0	0	0	0	0	0
8.25	0	0	0	0	0	0	0	0	0	0	0	0		8.25	0	0	0	0	0	0	0	0	0	0	0	0
8.35	0	0	0	0	0	0	0	0	0	0	0	0		8.35	0	0	0	0	0	0	0	0	0	0.025	0	0
8.45	0	0	0	0	0	0	0	0	0	0	0	0		8.45	0	0	0	0	0	0	0	0	0	0	0	0
8.55	0	0	0	0	0	0	0	0	0	0	0	0		8.55	0	0	0	0	0	0	0	0	0	0	0	0
8.65	0	0	0	0	0	0	0	0	0	0	0	0		8.65	0	0	0	0	0	0	0	0	0	0	0	0
8.75	0	0	0	0	0	0	0	0	0	0	0	0		8.75	0	0	0	0	0	0	0	0	0	0	0	0
8.85	0	0	0	0	0	0	0	0	0	0	0	0		8.85	0	0	0	0	0	0	0	0	0	0	0	0
8.95	0	0	0	0	0	0	0	0	0	0	0	0		8.95	0	0	0	0	0	0	0	0	0	0	0	0
9.05	0	0	0	0	0	0	0	0	0	0	0	0		9.05	0	0	0	0	0	0	0	0	0	0	0	0
9.15	0	0	0	0	0	0	0	0	0	0	0	0		9.15	0	0	0	0	0	0	0	0	0	0	0	0
9.25	0	0	0	0	0	0	0	0	0	0	0	0		9.25	0	0	0	0	0	0	0	0	0	0	0	0
9.35	0	0	0	0	0	0	0	0	0	0	0	0		9.35	0	0	0	0	0	0	0	0	0	0	0	0
9.45	0	0	0	0	0	0	0	0	0	0	0	0		9.45	0	0	0	0	0	0	0	0	0	0	0	0
9.55	0	0	0	0	0	0	0	0	0	0	0	0		9.55	0	0	0	0	0	0	0	0	0	0	0	0
9.65	0	0	0	0	0	0	0	0	0	0	0	0		9.65	0	0	0	0	0	0	0	0	0	0	0	0
9.75	0	0	0	0	0	0	0	0	0	0	0	0		9.75	0	0	0	0	0	0	0	0	0	0	0	0
9.85	0	0	0	0	0	0	0	0	0	0	0	0		9.85	0	0	0	0	0	0	0	0	0	0	0	0
9.95	0	0	0	0	0	0	0	0	0	0	0	0		9.95	0	0	0	0	0	0	0	0	0	0	0	0

## Sheet: Fig6B
Multimodal	Unimodal	non-participant
82.9167	16.6667	0.4167
78.0822	19.5205	2.3973
84.5455	14.3182	1.1364
81	18.5	0.5
76.7361	22.9167	0.3472
80.3125	18.75	0.9375
78.3333	20	1.6667
78.4375	20.9375	0.625
82.8947	15.7895	1.3158
81.0714	16.7857	2.1429
83.5714	16.0714	0.3571
80.4688	17.9688	1.5625

## Sheet: Fig6D
Excited proportions
IV	VCN
42.5	52.5
44.1781	49.6575
47.2727	51.1364
43.5	51
46.5278	45.1389
47.5	46.875
44.5238	46.4286
50	44.375
47.6974	50.3289
49.2857	59.2857
41.0714	56.7857
44.5313	43.75

## Sheet: Fig6E
Inhibited proportions
IV	VCN
47.9167	39.5833
42.4658	39.3836
43.1818	41.8182
46.5	39.5
41.6667	43.0556
42.5	42.5
45	40.7143
40	43.4375
42.4342	41.1184
39.6429	30.7143
49.2857	36.0714
44.5313	46.0938

## Sheet: Fig 6F
Unimodal Responses
VCN excite	IV excite	VCN Inhibit	IV inhibit
27.9293	20.6061	27.1465	24.3182
33.6058	19.1987	22.5321	24.6635
35.2153	17.6733	23.8183	23.2931
33.1692	18.6237	19.0783	29.1288
26.9051	30.4061	20.6133	22.0755
27.0586	22.5393	22.1897	28.2124
17.0132	26.8289	27.6447	28.5132
24.7619	31.6667	20.8333	22.7381
33.6174	22.0644	21.4015	22.9167
36.1359	24.8512	17.7331	21.2798
35.947	17.8788	22.6515	23.5227
31.3095	32.381	21.3095	15

## Sheet: Fig 6G
multimodal responses
VCN excite	IV excite	VCN Inhibit	IV inhibit
57.7577	47.1639	42.2423	52.8361
55.3005	51.6025	44.6995	48.3975
54.5907	53.0123	45.4093	46.9877
55.6985	48.6439	44.3015	51.3561
51.0046	52.6562	48.9954	47.3438
52.2216	53.681	47.7784	46.319
54.952	50.1049	45.048	49.8951
49.694	54.9872	50.306	45.0128
54.8372	53.1297	45.1628	46.8703
65.7862	55.4647	34.2138	44.5353
61.2069	45.7328	38.7931	54.2672
47.6852	47.3889	52.3148	52.6111

## Sheet: Fig 7A
IV stimulation					VCN stimulation					bimodal stimulation
Excite		inhibit			Excite		inhibit			Excite		inhibit
r	phi	r	phi		r	phi	r	phi		r	phi	r	phi
1	2.7195	1	3.1138		1	3.1138	1	2.7195		1	2.9035	1	2.7195
1	2.9035	0.8989	-2.844		1	-2.7971	1	2.9035		1	-2.7971	1	3.1138
1	-2.7971	0.7162	-2.8237		0.7162	-2.8237	0.8989	-2.844		0.7162	-2.8237	0.8989	-2.844
1	-2.2677	1	-2.5684		1	-2.5684	0.6594	2.7161		1	-2.5684	0.671	2.3356
0.5051	-2.317	0.5194	3.0924		1	-2.2677	1	2.0995		1	-2.2677	1	2.0995
1	2.3364	0.6594	2.7161		0.5051	-2.317	0.7689	2.0046		0.5051	-2.317	0.3716	2.5063
0.52	2.0874	0.5789	2.5828		0.5194	3.0924	0.52	2.0874		0.5194	3.0924	0.2422	2.7017
0.2422	2.7017	0.5627	2.3801		0.6266	2.8536	0.4163	2.7027		0.6266	2.8536	0.0996	-2.1951
0.693	1.6873	1	2.0995		0.5789	2.5828	0.3716	2.5063		0.5627	2.3801	0.3373	0.6585
1	1.792	0.7689	2.0046		0.5627	2.3801	0.0996	-2.1951		1	2.3364	0.693	1.6873
1	1.4188	0.4163	2.7027		1	2.3364	0.693	1.6873		0.7689	2.0046	1	0.795
0.7332	1.0327	0.3716	2.5063		0.2422	2.7017	1	1.792		0.52	2.0874	1	0.3623
1	0.795	0.0996	-2.1951		1	1.1172	0.7332	1.0327		0.4163	2.7027	0.6305	0.0663
0.8537	0.772	0.3373	0.6585		0.8537	0.772	0.4281	-0.3237		1	1.792	0.5544	-0.5343
1	0.3623	1	1.1172		1	0.3623	0.8028	-0.3017		1	1.4188	1	-0.3895
0.6305	0.0663	0.3933	-0.6803		0.6305	0.0663	1	-0.3895		0.7332	1.0327	1	-0.7313
0.4281	-0.3237	0.5544	-0.5343		0.3933	-0.6803	1	-0.4725		0.8537	0.772	0.7365	-0.544
0.944	-0.5557	0.8028	-0.3017		0.5544	-0.5343	1	-0.5871		0.7235	0.5331	1	-0.8881
1	-0.7313	1	-0.3895		1	-0.6706	0.8693	-0.4912		0.4281	-0.3237	0.6701	-0.7743
0.7365	-0.544	1	-0.4725		1	-0.7313	0.8048	-0.6795		0.3933	-0.6803	1	-1.3587
0.9256	-0.7813	1	-0.5871		0.886	-0.6569	1	-0.8181		0.8028	-0.3017	0.4147	-0.9101
0.6701	-0.7743	1	-0.6706		0.7365	-0.544	1	-1.3587		1	-0.0544	0.2179	-0.7511
1	-1.07	0.8048	-0.6795		0.9256	-0.7813	0.2179	-0.7511		1	-0.4725	0.6993	-1.6221
0.8174	-1.1189	1	-0.8181		1	-0.8881	0.4154	-1.2959		0.944	-0.5557	0.8806	-1.6845
0.6034	-1.173	1	-0.8881		0.8838	-0.8411	0.7837	-1.4168		1	-0.5871	0.7768	-1.8094
0.2179	-0.7511	0.8838	-0.8411		0.6701	-0.7743	0.9239	-1.4532		1	-0.6706
0.7837	-1.4168	0.7487	-0.7249		1	-1.07	1	-1.8733		0.886	-0.6569
0.9239	-1.4532	1	-1.2464		1	-1.2464				0.8693	-0.4912
1	-1.5453	0.6993	-1.6221		0.8174	-1.1189				0.8048	-0.6795
1	-1.6718	0.8806	-1.6845		0.6034	-1.173				1	-0.8181
0.9028	-1.8694	0.7768	-1.8094		0.6993	-1.6221				1	-1.07
1	-1.8733				1	-1.5453				1	-1.2464
0.79	-2.0533				1	-1.6718				0.8174	-1.1189
					0.8806	-1.6845				0.4154	-1.2959
					0.9028	-1.8694				0.7837	-1.4168
					0.79	-2.0533				0.9239	-1.4532
										1	-1.5453
										1	-1.6718
										0.9028	-1.8694
										1	-1.8733
										0.79	-2.0533

[truncated: 5 more sheets: Fig 7B, Fig 7C, Fig 7D, Fig 8D-G, Fig 9F]
